# Supplementary material for: An Investigation of the Antiviral Potential of Phytocompounds against Avian Infectious Bronchitis Virus through Template-Based Molecular Docking and Molecular Dynamics Simulation Analysis
Source: Viruses. 2023 Mar 26;15(4):847. doi: 10.3390/v15040847 (PMC10144825; doi:10.3390/v15040847)
Supplement: Supplementary file 1 [file viruses-15-00847-s001.zip]

Archive with 1 entries (1 files):
- viruses-2283779-supplementary.pdf
